# Supplementary material for: Natural scopoletin isolated from rubiaceous plants: a precursor for the synthesis of benzoylscopoletin and its cytotoxicity
Source: PeerJ. 2026 May 5;14:e21233. doi: 10.7717/peerj.21233 (PMC13155236; doi:10.7717/peerj.21233)
Supplement: Supplemental Information 5 [file peerj-14-21233-s005.xlsx]

## Sheet: Benzoylscopoletin
	IC50 values calculated using CalcuSyn software
	benzoylscopoletin	1	3	4	AVG	SD	CV
	IC50	180.63	178.293	189.92	182.948	6.14985	3.36154
		% Growth (Cell viability)										% Inhibition
	Concentration	500	250	125	62.5	31.25	15.625	7.8125	3.90625	ug/ml	Concentration	500	250	125	62.5	31.25	15.625	7.8125	3.90625	ug/ml
	Experiment No.1	24.8921	33.7876	43.55	57.8829	97.7683	104.62	98.9334	103.2		Experiment No.1	75.1079	66.2124	56.45	42.1171	2.23166	-4.62015	1.06664	-3.19991
	Experiment No.2	19.8165	28.5843	39.7548	61.0487	82.6647	102.898	92.3638	95.845		Experiment No.2	80.1835	71.4157	60.2452	38.9513	17.3353	-2.89773	7.63624	4.15504
	Experiment No.3	27.0891	35.3546	44.7664	69.6938	97.6543	108.228	131.801	118.209		Experiment No.3	72.9109	64.6454	55.2336	30.3062	2.34574	-8.22783	-31.8005	-18.2094
	AVG	23.9326	32.5755	42.6904	62.8751	92.6958	105.249	107.699	105.751		AVG	76.0674	67.4245	57.3096	37.1249	7.30422	-5.24857	-7.69922	-5.75143
	SD	3.73004	3.54416	2.61404	6.11362	8.68733	2.72005	21.1293	11.3985		SD	3.73004	3.54416	2.61404	6.11362	8.68733	2.72005	21.1293	11.3985
	Min	19.8165	28.5843	39.7548	57.8829	82.6647	102.898	92.3638	95.845		Min	72.9109	64.6454	55.2336	30.3062	2.23166	-8.22783	-31.8005	-18.2094
	Max	27.0891	35.3546	44.7664	69.6938	97.7683	108.228	131.801	118.209		Max	80.1835	71.4157	60.2452	42.1171	17.3353	-2.89773	7.63624	4.15504
	Median	24.8921	33.7876	43.55	61.0487	97.6543	104.62	98.9334	103.2		Median	75.1079	66.2124	56.45	38.9513	2.34574	-4.62015	1.06664	-3.19991
